# Supplementary material for: Excess all-cause mortality and COVID-19-related mortality: a temporal analysis in 22 countries, from January until August 2020
Source: Int J Epidemiol. 2021 Jul 20;51(1):35–53. doi: 10.1093/ije/dyab123 (PMC8344815; doi:10.1093/ije/dyab123)
Supplement: dyab123_Supplementary_Data [file dyab123_supplementary_data.zip]

Archive with 4 entries (3 files):
- dyab123-suppl_data/
- dyab123-suppl_data/ije-2021-02-0219-File016.docx
- dyab123-suppl_data/ije-2021-02-0219-File017.docx
- dyab123-suppl_data/ije-2021-02-0219-File018.docx
